# Supplementary material for: Morphological and Molecular Identification of Plant Pathogenic Fungi Associated with Dirty Panicle Disease in Coconuts (Cocos nucifera) in Thailand
Source: J Fungi (Basel). 2022 Mar 23;8(4):335. doi: 10.3390/jof8040335 (PMC9029170; doi:10.3390/jof8040335)
Supplement: Supplementary file 1 [file jof-08-00335-s001.zip]

Archive with 2 entries (2 files):
- Supplementary Figure S1.pdf
- Supplementary-Table S1.pdf
